# Supplementary material for: Cutaneous Adverse Drug Reactions in Dogs Treated with Antiepileptic Drugs
Source: Front Vet Sci. 2016 Apr 14;3:27. doi: 10.3389/fvets.2016.00027 (PMC4830846; doi:10.3389/fvets.2016.00027)
Supplement: Supplementary file 1 [file Table_1.XLSX]

## Sheet: Tabelle1
Supplemental Table 1: Retrospectively collected cases of registered dermatologic signs during AED therapy
No.	signalement	suspected diagnosis	antiepileptic therapy	registered adverse events	changes in blood work	dermatologic signs	follow-up by later owner-interrogation	Naranjo-Score, ADR probability
1	Jack Russsel Terrier, male, 11a	idiopathic epilepsy	PB	dermatologic signs	increased bile acids	pruritus	owner could not remember whether the itching was caused by AED or whether it increased/decreased when changing the dosage	4, possible
2	mixed breed, male-neutered, 2a	idiopathic epilepsy	PB KBr gabapentin	dermatologic signs	low-grade lymphopenia	multiple pustules, papules, pruritus and flush in the abdominal and armpit region	owner not available	- 1, doubtful
3	Jack russel, male-neutered, 4a	idiopathic epilepsy	PB	dermatologic signs	none	pruritus, papules and alopecia in the abdominal and armpit region, swollen lips	after several years still under PB-/KBr-therapy. Still dermatologic signs, but improving and worsening without changes in AED-dosage	- 1, doubtful
4	Bull terrier, male, 6a	idiopathic epilepsy	PB	dermatologic signs	increased ALT, AP	alopecia in the abdominal region, at the elbows and at the tail root	owner not available	3, possible
5	Poodle, male-neutered, 4a	idiopathic epilepsy	PB	dermatologic signs polydipsia/polyuria pancreatitis	decreased urea lymphocytopenia, thrombocytopenia	pruritus, alopecia and flush at the ears, paws and perianal region	owner not available	3, possible
6	Collie, male, 4a	idiopathic epilepsy	PB KBr	ataxia dermatologic signs	decreased levels of total protein and albumin, eosinophilia, low-grade lymphocytopenia	pruritus, alopecia and flush at the ears, paws and abdominal region generalized dry and scaly skin, pyoderma	owner not available	3, possible
7	Boxer, male-neutered, 9a	epileptic seizures, hydrocephalus	PB KBr zonisamid	ataxia dermatologic signs	increased levels of ALT, AP	barky thickened skin at the limbs after several years of therapy	no improvement during therapy, no withdrawal or decrease of dosage was done	2, possible
8	mixed breed, male, 1,5 a	idiopathic epilepsy	PB KBr	ataxia gastrointestinal disorders (vomiting, salivating during beginning of KBr) dermatologic signs	increased levels of ALT, AP leukocytosis, eosinophilia	papules at the ears and prepution alopecia	after several years no change in AED therapy, still papules but alopecia resolved during therapy	2, possible
9	Giant Schnauzer, male-neutered, 5a	idiopathic epilepsy	PB KBr	dermatologic signs polyphagia	none	alopecia at the flanks and at the tail root	owner not available	0, doubtful
10	Wire-haired Dachshund, male, 8a	idiopathic epilepsy	PB KBr later additionally gabapentin	tremor of the head (while PB + KBr) pancreatitis (while PB + KBr) gastrointestinal disorders (vomiting) dermatologic signs (while KBr)	increased levels of ALT, AP	generalized eruption of the skin (pyoderma, flush, swollen testicles) several weeks after initiation of KBr. Complete disappearance of signs after discontinuation of KBr-treatment	dermatologic symptoms occurred several months after initiation of KBr, even worsened when KBr dosage was increased After discontinuation of KBr (change to PB) complete remission	5, probable
11	German shepherd, male, 6a	idiopathic epilepsy	PB KBr	dermatologic signs (while PB) gastrointestinal disorders (while KBr)	autoimmune hemolytic anemia (one month after phb-initiation)	One month after initiation of PB-treatment: erosive lesions at the mucosal areas and the paws generalized pyoderma under KBr-therapy: pruritus, alopecia head-/neck region and the limbs	no dermatologic signs before AED therapy, occurred 1 month after PB initiation -> discontinuation -> improvement of skin dermatologic disorders returned without PB, but not as severe as before	3, possible
12	Golden Retriever, male, 3a	idiopathic epilepsy	PB	dermatologic signs polyphagia	slightly increased ALT	color change of the rhinarium skin (brightened) and the testicle skin rush, especially around the ears	Already dermatologic signs before AED therapy, improvement of signs during PB therapy	- 5, doubtful
13	Beagle, female, age unknown	idiopathic epilepsy	PB KBr later additionally gabapentin	severe dermatologic signs after initiation of PB	increased AP	while PB-treatment: severe generalized eruption with pruritus, especially at the limbs resolved after discontinuation of PB-treatment	no dermatologic signs before AED therapy, occurred after PB initiation, clear improvement after discontinuation of PB, but dermatologic signs returned later without PB	4 possible
14	Miniature Spitz, male, age unknown	idiopathic epilepsy	LEV	polydipsia/polyuria changes in behavior (restlessness during beginning of therapy) dermatologic signs	increased ALT	During first months of PB-treatment: generalized eruption with papules and pruritus, especially interdigital, in the armpit region, inguinal and at the pinnae signs resolved by themeselves without changes in AED-treatment	already dermatologic signs before AED therapy	- 2, doubtful
15	Boston terrier, male-neutered, 3a	idiopathic epilepsy	PB KBr	dermatologic signs	increased AP and slightly decreased albumin (after several years of combination therapy)	during enhancement of KBr-dosage: skin nodules and pruritus at the limbs, resolving when dosage was reduced again	already dermatologic signs before AED therapy, but owner sees a definite relation to KBr therapy. Worsening of nodules when dosage is increased and improvement when dosage is decreased	5, probable
16	Magyar vizsla, female, 7a	idiopathic epilepsy	PB KBr	ataxia sedation gastrointestinal disorders (diarrhea) dermatologic signs	eosinophilia	pruritus, 2-3 month after initiation of PB-therapy	owner could not remember whether the itching was caused by AED or whether it increased/decreased when changing the dosage	2, possible
17	mixed breed, male-neutered, 2a	idiopathic epilepsy	PB KBr	sedation changes in behavior (anxious and aggressive) protein-loosing nephropathy one year after beginning of therapy pancreatitis two years after beginning of therapy	increased levels of AP, ALT and triglycerides decreased levels of total protein, albumin and urea	2-3 weeks after drug-initiation: eruption with papules, pustules, alopecia, pruritus and dry skin, generalized, especially in the inguinal, armpit, abdominal region and at the limbs, erosive lesions at the testicles	no dermatologic signs before AED therapy, no discontinuation of therapy, signs remained	3, possible
18	Dachshund, male, 6a	idiopathic epilepsy	PB	polyphagia dermatologic signs	two years after beginning of phb-therapy: decreased levels of total protein and albumin increased ALT	two weeks after drug initiation otitis externa	owner not available	-2, doubtful
19	Beagle, male, 12a	idiopathic epilepsy vs. Intoxication	PB	polydipsia/polyuria polyphagia sedation ataxia dermatologic signs	increased AP	one year after drug initiation alopecia	no dermatologic signs before AED therapy, but improvement without discontinuation of AED	-2, doubtful
20	mixed breed, female, 7a	idiopathic	PB	polyphagia polydipsia/polyuria pancreatitis ataxia dermatologic signs	increased AP decreased albumin	several months after drug initiation: eruption with pruritus in the armpit region resolved without discontinuation of AED-treatment	owner not available	0, doubtful
21	mixed breed, male, 4a	structural epilepsy, unknown cause	PB KBR (3 yrs later) LEV (4 yrs later)	dermatologic signs (PB) gastrointestinal signs (KBr)	increased levels of AP, ALT decreased levels of urea, albumin eosinophilia	pruritus, dry and scaly skin	Owner not available	3, possible
22	Schnauzer, female-neutered, 1,5a	idiopathic epilepsy	PB	dermatologic signs polyphagia	low-grade decreased levels of albumin eosinophilia	two years after drug initiation: generalized severe eruption of the skin (rush, severe pruritus, alopecia, scales, pustules), especially in the armpit region, inguinal, abdominal, interdigital, perivulvar skin at the rhinarium is dry and scaly	no dermatologic signs before AED therapy, no discontinuation of therapy, signs remained, worsening and improving from time to time, no clear relation to AED	3, possible
23	Golden Retriever, female, 14a	structural epilepsy, unknown cause	PB	dermatologic signs hepatomegaly	increased levels of AP, ALT	several months after drug initiation: generalized pyoderma and pruritus no discontinuation of therapy, signs remained	owner not available	2, possible
24	Parson russel terrier, male-neutered, 2a	idiopathic epilepsy	PB KBr LEV (3yrs later) gabapentin (4yrs later)	dermatologic signs (KBr)	increased levels of AP, ALT, postprandial bile acids	dermatologic signs described as "severe generalized allergic skin rash after initiation of KBr-therapy"	no dermatologic signs before AED therapy, appeared after KBr-initiation, no discontinuation of therapy, signs remained, worsening and improving from time to time, no clear relation to AED	3, possible
25	Border Collie, male, 4a	idiopathic epilepsy	PB KBr LEV (2yrs later) gabapentin (3yrs later)	during PB + KBr: sedation ataxia changes in behavior (aggressive) gastrointestinal disorders dermatologic signs	increased ALT decreased protein eosinophilia	dermatitis with severe pruritus, interdigital	owner not available	0, doubtful
26	Golden Retriever, male, 1a	idiopathic epilepsy	PB	sedation polyphagia dermatologic signs	none	several weeks after drug initiation: pyoderma, pruritus, especially at the paws, ears two hot-spots on the head no information about follow-up	no dermatologic signs before AED therapy, no discontinuation of therapy, signs remained, worsening and improving from time to time, no clear relation to AED	2, possible
27	American bulldog, male, 1a	idiopathic epilepsy	PB	dermatologic signs	eosinophilia	one month after drug intitation: generalized severe pruritus, pyoderma	no dermatologic signs before AED therapy, occurred after PB initiation, owner sees clear relation between PB therapy and pruritus	3, possible
28	mixed breed, female-neutered, 8,5a	idiopathic epilepsy	PB KBr	dermatologic signs changes in behavior (anxious)	decreased protein	after initiation of phb-treatment: generalized severe pruritus	no dermatologic signs before AED therapy, appeared after PB-initiation, no discontinuation of therapy, signs remained	3, possible
29	West highland white terrier, male, 4a	idiopathic epilepsy	PB KBr LEV	polydipsia, polyuria polyphagia dermatologic signs	none	pruritus at the limbs (probably already before drug initiation)	owner not available	0, doubtful
30	mixed breed, male, 6a	idiopathic epilepsy	PB KBR	sedation polydipsia/polyuria changes in behavior (aggression, restlessness) dermatologic signs	decreased levels of protein, albumin and urea	one year after drug initiation: multifocal skin lesions, alopecia, rash and crusts	no dermatologic signs before AED therapy, discontinuation of AEDs years ago, no dermatologic disorders anymore, but relation to AED therapy is not clear	2, possible
31	mixed breed, female, 13a	structural epilepsy, unknown cause	LEV	dermatologic signs	none	one month after drug initiation: generalized papillomas, distributed over the whole body, partially inflammatory	no dermatologic signs before AED therapy	2, possible
32	Dachsbracke, male, 10a	idiopathic epilepsy	PB KBr	polydipsia, polyuria polyphagia dermatologic signs	increased AP decreased albumin, urea	several weeks after drug initiation: multifocal erosive and crusty lesions with pustules and severe pruritus on the back, head, rhinarium ant the pinnae erosive skin detachment at the foot paws immediate discontinuation of PB-therapy -> complete resolving of the skin lesions not sure whether PB therapy was resumed	owner not available	4, possible
33	mixed breed, male, 3a	idiopathic epilepsy	PB	pruritus	none	after drug initiation, not sure how long after initiation: severe pruritus in the face, alopecia at the limbs	owner not available	3, possible
34	Labrador Retriever, female-neutered, 7a	idiopathic epilepsy	PB KBr	polydipsia, polyuria polyphagia changes in behavior (aggression, restlessness) sedation dermatologic signs	increased AP, ALT, triglycerides decreased albumin, protein eosinophilia	pyoderma, alopecia at the limbs and roots not clear when the dermatologic lesions appeared	no dermatologic signs before AED therapy, no discontinuation of therapy, dermatologic signs reappeared from time to time, no clear relation to AED	1, possible
35	French bulldog, female, 1a	idiopathic vs. structural epilepsy	PB LEV (in addition, years later)	sedation ataxia dermatologic signs	during phb treatment: increased AP decreased protein	multifocal alopecia, rush, papules and pustules (periocular, armpit region, inguinal the back, in the face) not clear when the dermatologic lesions appeared	owner is not sure if the dermatologic signs occurred before or after PB initiation, no discontinuation of PB, signs improved and increased without relation to PB dosage	0, doubtful
36	German shepherd, male, 4a	idiopathic epilepsy	PB	dermatologic signs	eosinophilia	after drug initiation: severe erosive lesion, perianal	owner is not sure if the dermatologic signs occurred before or after PB initiation, no discontinuation of PB, signs improved and increased without relation to PB dosage	0, doubtful
37	Dalmatian, male, 12a	idiopathic epilepsy	PB	dermatologic signs	eosinophilia	1,5 years after drug initiation multifocal lesions at the flanks, inguinal, and on the root: rush, alopecia not clear when the dermatologic lesions appeared	already dermatologic disorders before AED therapy, no relation between signs and AED dosage	0, doubtful
